# Supplementary material for: Added Value of Viscoelasticity for MRI-Based Prediction of Ki-67 Expression of Hepatocellular Carcinoma Using a Deep Learning Combined Radiomics (DLCR) Model
Source: Cancers (Basel). 2022 May 24;14(11):2575. doi: 10.3390/cancers14112575 (PMC9179448; doi:10.3390/cancers14112575)
Supplement: Supplementary file 1 [file cancers-14-02575-s001.zip]

Archive with 1 entries (1 files):
- cancers-1689214-supplementary.pdf
